# Supplementary material for: Ectromelia-encoded virulence factor C15 specifically inhibits antigen presentation to CD4+ T cells post peptide loading
Source: PLoS Pathog. 2020 Aug 3;16(8):e1008685. doi: 10.1371/journal.ppat.1008685 (PMC7425992; doi:10.1371/journal.ppat.1008685)
Supplement: S1 Data — (XLSX) [file ppat.1008685.s005.xlsx]

## Sheet: 1A
CD4+ T cells
	technical replicates (spot count)
APC	replicate 1	replicate 2	replicate 3	mean	std dev	count-back.	SEM	SEM^2	mock SEM^2+ sample SEM^2	error bar (sq rt column K)
mock infected BMDC	2	7	2	3.66667	2.88675		1.66672	2.77794	5.55588	2.35709
VACV infected BMDC	291	310	297	299.333	9.71253	295.667	5.6077	31.4463	34.2242	5.85015
ECTV infected BMDC	19	12	37	22.6667	12.897	19	7.44632	55.4477	58.2256	7.63057
CD8+ T cells
	technical replicates (spot count)
APC	replicate 1	replicate 2	replicate 3	mean	std dev	count-back.	SEM	SEM^2	mock SEM^2+ sample SEM^2	error bar (sq rt column K)
mock infected BMDC	0	0	0	0	0	0	0	0	0	0
VACV infected BMDC	635	680	665	660	22.9129	660	13.2291	175.01	175.01	13.2291
ECTV infected BMDC	666	739	688	697.667	37.4477	697.667	21.6211	467.472	467.472	21.6211

## Sheet: 1B
FLU CD4+ T cells
		technical replicates (spot count)					biological replicates
Direct presentation		replicate 1	replicate 2	replicate 3	mean	count-background	mean	std dev	SEM
mock infected BMDC		1	2	1	1.33333
flu infected BMDC infection #1		138	123	114	125	123.667	183.667	58.4047	33.72
flu infected BMDC infection #2		210	251	264	241.667	240.333
flu infected BMDC infection #3		198	168	199	188.333	187
		technical replicates (spot count)					biological replicates
Indirect presentation		replicate 1	replicate 2	replicate 3	mean	count-background	mean	std dev	SEM
mock infected fibroblast		5	8	19	10.6667
flu infected fibroblast infection #1		41	34	45	40	29.3333	30.1111	4.22076	2.43693
flu infected fibroblast infection #2		36	28	47	37	26.3333
flu infected fibroblast infection #3		43	48	45	45.3333	34.6667
ECTV CD4+ T cells
		technical replicates (spot count)					biological replicates
Direct presentation		replicate 1	replicate 2	replicate 3	mean	count-background	mean	std dev	SEM
mock infected BMDC		1	2	1	1.33333
ECTV infected BMDC infection #1		27	31	29	29	27.6667	30.7778	2.71484	1.56746
ECTV infected BMDC infection #2		28	38	34	33.3333	32
ECTV infected BMDC infection #3		38	31	33	34	32.6667
		technical replicates (spot count)					biological replicates
Indirect presentation		replicate 1	replicate 2	replicate 3	mean	count-background	mean	std dev	SEM
mock infected fibroblast		5	8	19	10.6667
ECTV infected fibroblast infection #1		237	253	221	237	226.333	219	8.51143	4.91422
ECTV infected fibroblast infection #2		223	246	192	220.333	209.667
ECTV infected fibroblast infection #3		247	228	220	231.667	221

## Sheet: 2B
C57Bl/6 fibroblasts	log10 titer (FFU/mL)*
hours post infection	WT ECTV			ECTVdeltaC15			ECTVrevC15
2	4.31882	4.19966	4.1534	4.23645	4.33918	4.39741	4.38566	4.11958	4.43515
6	4.17521	4.03488	4.17327	4.23307	4.40317	4.49	4.35736	4.45081	4.49743
12	5.2641	5.19414	5.19414	5.30898	5.25935	5.39973	4.90144	4.8904	5.0805
24	5.71463	5.73376	5.69052	5.64315	5.72403	5.67672	5.69871	5.65421	5.72621
48	5.91221	5.85952	5.83483	5.77108	5.78078	5.67849	5.81755	5.79955	5.87136
*3 independent infections were performed for each virus for each time point. For each independent infection, three technical replicates were performed, the mean of which are represented here
SEM analyzed with Prism software.

## Sheet: 2C
BMDCs	log10 titer (FFU/mL)*
hours post infection	WT ECTV			ECTVdeltaC15			ECTVrevC15
2	5.64628	5.6066	5.50088	5.57078	5.82955	5.83382	5.72867	5.85454	5.93216
6	5.56214	5.51082	5.49813	5.62	5.75907	5.71282	5.77878	5.69449	5.88198
12	6.14676	6.02341	5.97099	5.9422	6.08232	6.09646	6.09878	6.2394	6.18052
24	6.55413	6.53766	6.4647	6.45159	6.71001	6.70146	6.56609	6.50723	6.60875
48	6.96788	6.95201	6.50903	6.56372	6.60301	6.71729	6.69683	6.65405	6.83382
*3 independent infections were performed for each virus for each time point. For each independent infection, three technical replicates were performed, the mean of which are represented here
SEM analyzed with Prism software.

## Sheet: 2D
	Day post infection	ECTVdeltaC15	ECTVrevC15
ECTVdeltaC15 #1	21	0
ECTVdeltaC15 #2	21	0
ECTVdeltaC15 #3	21	0
ECTVdeltaC15 #4	21	0
ECTVdeltaC15 #5	21	0
ECTVrevC15 #1	10		1
ECTVrevC15 #2	10		1
ECTVrevC15 #3	10		1
ECTVrevC15 #4	11		1
ECTVrevC15 #5	11		1
		0=alive
		1=death
		Kaplan-Meier curve analyzed by Prism software

## Sheet: 3A
CD4+ T cells
	technical replicates (spot count)
APC	replicate 1	replicate 2	replicate 3	mean	count-back.	SD	SEM	SEM^2	mock SEM^2+ sample SEM^2	error bar (sq rt column J)
mock infected BMDC	2	0	0	0.666667		1.1547	0.666686	0.444471
ECTVdeltaC15 infected BMDC	58	80	79	72.3333	71.6667	12.4231	7.17269	51.4475	51.8919	7.20361
ECTVrevC15 infected BMDC	32	32	31	31.6667	31	0.57735	0.333343	0.111118	0.555588	0.745378
CD8+ T cells
	technical replicates (spot count)
APC	replicate 1	replicate 2	replicate 3	mean	count-back.	SD	SEM	SEM^2	mock SEM^2+ sample SEM^2	error bar (sq rt column J)
mock infected BMDC	1	1	0	0.666667		0.57735	0.333343	0.111118
ECTVdeltaC15 infected BMDC	425	496	519	480	479.333	49	28.291	800.38	800.491	28.293
ECTVrevC15 infected BMDC	507	484	319	436.667	436	102.549	59.2085	3505.65	3505.76	59.2095

## Sheet: 3B
HA16 peptide pulse		technical replicates (MUG units)
		replicate 1	replicate 2	replicate 3	mean	count-back.	SD	SEM	SEM^2	mock SEM^2+ sample SEM^2	error bar (sq rt column K)
-C15 HA	DMSO (mock)	10288	10085	10769	10380.7		351.29	202.823	41137.2
	HA16 peptide	34254	35046	33882	34394	24013.3	594.495	343.242	117815	158952	398.688
+C15 HA	DMSO (mock)	12373	10791	11530	11564.7		791.57	457.026	208873
	HA16 peptide	20451	18906	21095	20150.7	8586	1124.98	649.527	421885	630758	794.203

## Sheet: 3C
S3 peptide pulse		technical replicates (MUG units)
APC	treatment	replicate 1	replicate 2	replicate 3	mean	count-back.	SD	SEM	SEM^2	mock SEM^2+ sample SEM^2	error bar (sq rt column K)
-C15 HA	DMSO (mock)	5346	5315	5515	5392		107.643	62.1495	3862.56
	S3 peptide	26668	21089	18043	21933.3	16541.3	4374.05	2525.43	6.37782e+06	6.38168e+06	2526.2
+C15 HA	S3 peptide	10353	10309	9490	10050.7	4658.67	486.05	280.629	78752.7	82615.3	287.429

## Sheet: 3D
Kb-SIINFEKL (B3Z hybridoma)		technical replicates (MUG units)
		replicate 1	replicate 2	replicate 3	mean	count-back.	SD	SEM	SEM^2	mock SEM^2+ sample SEM^2	error bar (sq rt column K)
-C15 HA	DMSO (mock)	6516	6246	6186	6316		175.784	101.492	10300.6
	SIINFEKL peptide	39836	32478	29872	34062	27746	5167.41	2983.49	8.90123e+06	8.91153e+06	2985.22
+C15 HA	DMSO (mock)	6518	6161	6252	6310.33		185.511	107.108	11472.1
	SIINFEKL peptide	43401	38104	33073	38192.7	31882.3	5164.57	2981.85	8.89145e+06	8.90292e+06	2983.78

## Sheet: Figure 4 (all)
	% CD80+	MFI CD80	% CD86+	MFI CD86	% MHCII+	MFI MHCII
ECTVrevC15 infection #1	66.8 %	2076	31.5 %	1201	59.1 %	3819
ECTVrevC15 infection #2	59.8 %	2162	31.0 %	1287	56.1 %	4331
ECTVrevC15 infection #3	64.2 %	2058	33.3 %	1235	59.9 %	3966
ECTVdeltaC15 infection #1	65.8 %	2347	31.9 %	1414	56.3 %	4696
ECTVdeltaC15 infection #2	66.2 %	2267	33.6 %	1418	59.8 %	5040
ECTVdeltaC15 infection #3	64.1 %	2197	30.9 %	1380	56.9 %	4495

[truncated: 10 more sheets: Figure 5, 6A, 6B, 6C, Figure 7, 8B, 8D, SF1, SF2, SF4]
